# Supplementary material for: An injury-induced serotonergic neuron subpopulation contributes to axon regrowth and function restoration after spinal cord injury in zebrafish
Source: Nat Commun. 2021 Dec 7;12:7093. doi: 10.1038/s41467-021-27419-w (PMC8651775; doi:10.1038/s41467-021-27419-w)
Supplement: Supplementary file 6 — Source data [file 41467_2021_27419_MOESM6_ESM.xlsx]

## Sheet: Fig1B
control	1wpi	2wpi	4wpi	6wpi	8wpi
20	5	27	69	70	77
22	6	27	57	42	48
24	6	15	74	55	34
18	7	17	43	34	38
17	11	16	62	38	24
16	12	11	70	84	62
19	8	28	68	84	32
18	9	26	48	92	50
19	8	16	40	61	40
24	7	44	47	73	75
	18	49	48	34
	9	10	54	26
	7	46	25	54
		22	42
		29
		24

## Sheet: Fig1C
ctrl	1wpi	2wpi	4wpi	6wpi	8wpi
2.4113	0.3303	0.6868	1.4721	0.5621	2.8976
2.1432	0.4456	0.6029	0.7266	1.0364	2.3921
2.4536	0.2498	0.9949	0.7908	0.6063	2.1705
2.2814	0.2905	1.0251	0.5298	1.5348	1.9379
2.8809	0.2798	0.4501	0.7018	1.5017	2.3528
2.7948	0.3571	0.8583	1.8084	1.2827	2.3055
2.1467	0.2909	0.8869	1.8862	0.954	0.8618
2.1881	0.369	0.7365	1.9613	1.6673	0.8844
2.2782	0.3986	0.5895	1.5937	1.5031	1.6804
2.2793	0.2773	0.4738	1.8308	1.2561	1.7907
2.1711		0.6711	1.9457	1.7262	1.7685
2.0825		0.494	1.272	2.1522	1.8523
2.0604			0.8845	2.0413	1.8259
2.3136			1.347	1.8066	2.2331
2.2126				1.916	2.2369

## Sheet: Fig1D
Ctrl	2wpi	4wpi	6wpi	8wpi
15	3.5	11	18.5	24
20	3.5	13	23	31
20	3.5	7	27	17
20	6	7	5	22
20	6	9	7	22
22.5	5	11	17	22
22.5	7	11	17	27
22.5	7	13	17	5
22.5	8	7	17	5
25	8	8	19	5
	5	8	5	7
	5	8	9	9
	6	9	9	9
			9	11
				14

## Sheet: Fig 1F
Frequency(Hz)	control	2wpi	8wpi
3.87928	0.03876
3.96197	0.04508
4.21834	0.02162
2.43108	0.02214
2.23105	0.0213
2.63588	0.01884
3.79881	0.0218
3.77786	0.01018
3.61873	0.0349
3.8847	0.01308
7.18185	0.01904
9.81547	0.0167
10.1544	0.0143
9.89903	0.01446
8.84173	0.01702
10.4998	0.0187
9.71817	0.0153
8.21828	0.014
9.09256	0.02476
12.5691	0.0226
15.5376	0.01276
11.6279	0.01346
11.0278	0.01946
10.2354	0.01608
4.12746	0.0212
4.65679	0.02542
2.10597	0.03392
1.75809	0.07306
2.06067	0.05652
1.88189	0.06958
3.37587	0.03256
1.99005	0.02946
1.59995	0.03876
1.30787	0.03256
3.57321	0.03062
4.998	0.02918
2.63964	0.03134
6.15688	0.0742
5.4095	0.05742
7.43937	0.0294
6.15612	0.04622
7.00084	0.0308
4.53597	0.06298
5.47465	0.04486
5.12138	0.039
5.29157	0.04142
5.77301	0.0529
4.2337	0.07736
4.9613	0.0458
1.46718		0.05916
1.71069		0.09704
2.34753		0.06152
1.71069		0.08284
2.2007		0.07336
1.90338		0.07572
1.75211		0.05706
1.93341		0.0535
1.71987		0.06064
2.22489		0.07136
1.43761		0.07134
1.94681		0.07134
2.26081		0.07492
2.20731		0.07134
2.26081		0.04636
1.46774		0.0642
2.22578		0.08656
1.55526		0.07418
2.1097		0.08244
2.6661		0.07006
1.38639		0.07006
2.14712		0.07418
1.1028		0.0742
1.65044		0.07006
1.36088		0.08552
1.96348		0.06998
2.04132		0.07776
4.35958		0.0622
5.47226		0.04278
5.71559		0.05054
17.8126		0.01794
11.2183		0.02378
9.81547		0.01996
2.42848		0.01432
13.8581		0.02038
12.0802		0.01676
11.6605		0.02
14.6929		0.01944
6.72586		0.03774
5.20508		0.0446
14.8104		0.0154
10.553		0.02014
9.48407		0.03674
8.27541		0.04502
5.07666		0.0249
4.64253		0.02382
7.59532		0.07034
8.94454		0.07032
6.01395		0.06476
6.56771		0.0595
4.80077		0.07352
7.60225			0.02032
4.68955			0.0266
5.76236			0.03162
5.84932			0.01794
2.51674			0.02358
1.51953			0.0337
1.33241			0.02412
1.03319			0.02134
2.74303			0.0297
2.81658			0.02494
4.8962			0.02376
3.03324			0.02478
5.00551			0.01804
1.4888			0.02188
1.82568			0.02082
1.90027			0.01876
1.20137			0.02568
1.62575			0.02082
4.1632			0.01942
8.11293			0.02724
10.1112			0.01576
9.49307			0.01576
7.92896			0.01434
9.89511			0.01076
7.88022			0.01532
6.26174			0.01422
2.32601			0.0289
3.6324			0.01508
2.39613			0.02766
3.53532			0.02012
5.21594			0.01712
3.78015			0.0329
2.74514			0.02698
3.02535			0.03372
3.11604			0.02698
4.69528			0.02602
6.12595			0.02516
9.77135			0.02658
4.42948			0.0289
4.63779			0.02734
6.45078			0.03222
10.8767			0.02282
8.97666			0.02886
9.19963			0.03422
10			0.02886
9.61539			0.04362
2.27397			0.06568
2.77654			0.0577
2.57719			0.0597
2.00216			0.0418
1.77582			0.0388
1.56558			0.04178
11.302			0.02698
9.97009			0.03218
7.07514			0.0273
6.06134			0.02184
1.50164			0.0642
1.6619			0.03284
0.988318			0.05612
1.48131			0.06238
5.15783			0.03728
3.31104			0.03914

## Sheet: Fig1H
RD+ number					RD+ density
2wpi	4wpi	8wpi			2wpi	4wpi	8wpi
24	54	62			20.541	43.4598	32.7751
21	29	57			11.7463	43.3082	37.4049
20	39	15			15.3231	14.7706	28.0231
22	32	70			7.3304	19.6305	28.4687
16	37	24			20.1011	17.5152	29.8204
31	45	32			8.7069	30.7861	18.5429
	34	34			19.3804	16.4965	23.5672
	47	27			11.8087	22.3605	33.7298
	25	29			11.3589	13.8687	41.8408
	45	51			12.2226	11.2856	48.5953
	50	33			16.8366	43.0708	32.4295
	32	27			10.894	13.5502	26.6872
		24			16.3569	21.4089	28.4196
		48				14.6549

## Sheet: Fig 1L
tph2 cell number					RD+ number			RD+ density
Ctrl	2wpi	4wpi			2wpi	4wpi		2wpi	4wpi
36	46	48			24	27		11.245	11.245
33	52	91			29	63		6.945	15.721
21	42	60			51	53		17.335	14.156
26	46	87			26	81		4.834	17.612
42	36	56			32	96		4.444	23.731
36	53	56			41	57		9.85	12.863
32	49	41			18	34		1.911	33.884
23	37	62			30	35		4.866	24.537
33	49	57			13	30		7.035	18.201
28	33				21	12		18.649	53.573
21	29				46	49		15.477	16.632
18	45				24	59		23.547	33.891
37	42				57	31			29.93
32	52					44
34	38					59
	37					29

## Sheet: Fig2C
2wpi control	2wpi+MTZ	4wpi Control	4wpi+MTZ
12	2	18	2
50	2	19	5
31	9	31	2
20	0	26	2
12	3	30	3
35	7		4
10	2		5
33	4		7
18	2		1
5	0
17	0
21	3
	2
	2
	0
	0
	1

## Sheet: Fig2D
2wpi Control	2wpi+MTZ	4wpi Control	4wpi+MTZ
2.6789	0.4369	2.2331	0.3371
1.1284	0.7837	2.9969	0.3744
2.1241	0.74	3.873	0.2414
3.9119	1.0644	2.7447	0.5916
1.6022	0.9846	3.4298	1.5883
1.0433	1.0718	1.8608	0.7074
2.0913	0.1583	1.4056	0.6744
3.0338	0.6698	4.5977	0.5436
1.2314	1.4855	7.9759	1.795
3.2297	0.3367	1.8683	1.4196
	0.9738	3.1091	0.3621
	0.1792	3.1448	0.2219
	0.3307	3.553	0.5497
	0.5487	3.2813	0.6322
	0.658	4.5068	1.0967
	0.1916	3.9431	0.6659
	0.4814		0.8048
	0.4096
	0.4912
	0.4801
	0.6686
	0.1925
	0.6267

## Sheet: Fig2E
2wpi Control	2wpi+MTZ	4wpi Control	4wpi+MTZ
7	11	13	9
7	3	13	11
9	5	13	11
13	3	17	7
13	11	7	7
15	5	12	9
12	11		9
9	3		5
15	7		11
11	11		11
	9		11
	5		9
	7		13
	9
	11
	11

## Sheet: Fig2F
2wpi control	2wpi+MTZ	4wpi Control	4wpi+MTZ
9	7	33	18
26	12	36	26
21	30	27	37
48	7	32	8
33	18	37	28
14	3		27
20	31		32
23	13		18
39	5		12
22	6
12	9
12	5
	20
	10
	7
	14
	3

[truncated: 41 more sheets: Fig2G, Fig2I, Fig2J, Fig2K, Fig2L, Fig2M, Fig3C, Fig3D, Fig3E, Fig3F-up, Fig3F-down, Fig3G-up, Fig3G-down, Fig3H, Fig3I, Fig3Q-left, Fig3Q-right, Fig4D, Fig4F, Fig4H …]
